# Supplementary material for: TNF stimulation primarily modulates transcriptional burst size of NF‐κB‐regulated genes
Source: Mol Syst Biol. 2021 Jul 20;17(7):e10127. doi: 10.15252/msb.202010127 (PMC8290835; doi:10.15252/msb.202010127)
Supplement: Supplementary file 3 — Dataset EV1 [file MSB-17-e10127-s005.xlsx]

## Sheet: description
This file contains all smFISH RNA counts analyzed in this study
Each sheet contains data for one gene for all tested conditions
Data are presented as columns of counts from individual cells on the left of each sheet separated by experimental condition, with summary statistics to the right

## Sheet: Nfkbia
0hr	1hr TNF	2hr TNF			0hr	1hr TNF	2hr TNF
43	190	16		N	611	628	356
42	137	20		Mean	10.8805	63.492	24.0758
39	136	35		St dev	8.45342	41.5339	26.3568
34	134	5		CV	0.776932	0.654159	1.09474
32	130	3		Fano (moment burst size)	6.56773	27.1697	28.8539
25	126	11		Moment burst frequency	1.95421	2.42616	0.864361
24	120	5
22	116	14
22	114	16
22	111	27
21	109	27
21	108	6
21	107	17
20	102	14
19	101	29
19	101	13
19	97	10
18	94	3
18	94	20
17	92	5
17	91	27
16	89	6
16	88	18
16	88	11
16	87	6
15	87	0
15	85	5
14	80	1
14	80	0
14	79	3
14	79	11
14	77	3
14	76	2
14	76	9
13	75	14
13	75	6
13	74	13
13	73	3
13	72	37
13	72	0
13	69	27
13	68	17
13	68	16
13	68	9
12	68	31
12	67	7
12	66	12
11	64	11
11	63	30
11	62	22
11	62	8
11	61	20
11	60	9
11	58	9
10	57	35
10	57	10
10	56	14
10	55	8
10	55	15
10	54	24
10	54	11
10	54	3
9	52	4
9	51	58
9	51	17
9	51	4
9	51	22
9	51	12
9	50	10
9	50	15
8	50	5
8	49	4
8	49	14
8	49	0
8	49	2
8	48	6
8	48	5
8	48	9
8	47	7
8	47	5
8	46	11
8	46	8
8	45	12
7	45	5
7	43	16
7	43	0
7	42	12
7	41	13
7	38	13
7	38	32
7	38	16
6	38	10
6	37	7
6	36	5
6	35	17
6	34	0
6	34	3
6	33	11
6	33	2
6	32	4
5	29	9
5	28	3
5	28	20
5	27	12
5	27	3
4	26	4
4	26	0
4	26	18
4	26	18
4	25	10
4	23	8
4	22	9
3	21	23
3	20	13
3	19	0
2	18	9
2	16	5
2	15	10
1	14	16
44	13	11
36	13	5
35	12	12
32	12	6
29	11	16
27	10	7
26	9	1
26	7	7
25	6	16
24	5	10
24	4	7
22	3	2
22	155	5
21	147	18
20	137	21
18	130	22
16	127	12
16	117	20
16	114	12
16	113	4
14	102	20
14	101	28
14	100	0
14	97	19
14	96	2
13	92	20
13	91	3
13	89	11
13	89	5
13	88	14
12	86	12
12	83	11
12	81	12
12	76	35
12	75	16
12	74	21
12	73	44
12	71	43
12	70	20
12	69	102
12	66	26
12	65	30
11	64	29
11	63	41
11	63	24
11	62	20
11	61	209
11	59	22
11	58	31
11	58	57
11	58	47
11	57	50
11	56	40
10	56	90
10	56	87
10	55	33
10	55	33
10	54	36
10	54	21
9	50	25
9	49	9
9	49	49
9	48	33
9	47	7
9	46	132
9	46	16
9	44	34
9	44	38
9	44	20
9	44	34
9	44	87
9	44	11
9	43	6
8	42	44
8	42	12
8	42	37
8	41	76
8	41	51
8	41	34
8	41	14
8	40	5
8	40	18
8	40	32
7	40	23
7	40	12
7	39	21
7	38	9
7	38	212
7	38	28
7	37	19
7	37	4
7	36	12
7	35	22
7	34	10
6	34	82
6	34	58
6	33	96
6	33	25
6	32	23
6	31	78
6	31	27
6	30	45
6	30	7
5	29	48
5	29	11
5	29	42
5	28	10
5	27	29
5	27	38
5	27	11
5	27	17
4	26	25
4	26	112
4	26	26
4	25	17
4	25	14
4	24	52
3	24	1
3	23	1
3	23	17
3	23	6
3	23	12
3	22	17
3	21	18
3	21	16
3	19	33
3	18	32
2	17	3
2	16	20
1	14	19
1	12	42
14	41	30
16	69	15
24	47	37
10	41	60
13	25	42
16	44	110
5	45	16
30	22	96
3	41	24
15	25	32
36	59	34
10	67	8
0	44	20
13	28	62
0	37	19
6	34	60
21	44	160
41	77	38
9	43	26
9	64	13
6	18	14
10	19	28
7	58	36
6	19	11
3	28	39
19	41	18
8	24	59
2	31	16
4	15	13
3	66	16
8	64	5
0	53	27
6	55	24
0	56	21
0	53	27
11	50	22
6	60	18
14	28	18
16	76	32
12	29	21
7	22	29
17	49	46
14	41	42
13	55	26
7	77	72
23	36	47
10	51	7
33	77	15
0	21	10
8	44	38
42	50	21
4	25	29
9	66	19
14	110	65
11	68	64
5	55	18
15	38	15
3	69	26
5	66	10
2	61	32
0	36	20
4	49	1
3	33	28
3	34	114
1	18	9
11	46	6
4	43	15
4	34	40
0	60	9
5	124	27
5	61	6
4	66	54
5	13	57
40	19	18
12	55	26
7	24	19
4	20	23
0	43	15
0	61	23
5	124	5
21	47	40
14	57	32
8	59	14
10	52	12
0	34	5
0	72	10
8	46	24
22	34	21
9	24	11
5	48	52
9	13	20
10	82	9
31	48	20
17	26	11
6	65	60
3	73	111
34	36	46
41	59	21
31	51	46
19	50	15
38	53	30
38	41	14
38	44	52
7	27	27
26	84	15
1	86	31
2	46
0	40
5	65
13	90
0	95
18	32
3	36
20	40
6	114
2	41
0	143
3	33
0	88
14	125
0	141
3	97
15	89
11	27
11	73
3	125
0	125
0	73
2	93
0	83
6	40
0	31
6	51
5	131
5	67
0	124
2	134
4	86
10	107
0	97
0	67
8	57
0	90
4	90
0	143
2	0
6	118
0	70
2	2
0	6
0	59
9	14
3	26
12	66
3	80
9	95
10	77
12	76
12	82
10	82
41	10
2	19
8	13
12	81
5	114
16	80
2	152
14	95
12	105
5	189
17	116
3	111
5	25
11	54
10	63
7	171
10	43
18	145
8	7
12	41
16	8
15	63
9	60
11	30
16	152
9	65
10	96
16	45
3	43
5	102
9	78
4	20
18	93
1	8
7	56
4	65
8	174
9	105
27	87
12	53
8	110
12	73
5	72
12	56
21	155
10	49
16	151
8	74
11	35
18	122
11	46
11	51
14	13
41	46
6	6
26	41
18	83
24	187
17	35
16	86
14	72
0	34
3	162
2	73
10	14
7	62
4	135
4	48
18	81
9	45
6	38
9	53
7	30
6	40
6	29
4	7
10	59
9	102
6	211
7	7
10	93
10	14
4	120
4	41
8	34
28	28
22	92
12	43
9	59
21	14
3	183
10	110
8	18
12	62
8	121
22	52
9	159
17	23
23	103
6	47
11	70
13	89
8	91
20	198
31	108
13	104
5	23
14	141
4	102
11	1
4	49
8	55
4	68
7	79
12	159
7	107
65	198
11	100
8	98
4	56
11	51
6	44
29	35
14	152
15	17
35	95
9	94
7	68
14	86
36	71
8	133
11	62
27	80
8	53
15	27
4	80
7	72
13	58
7	2
9	80
20	247
4	88
7	55
12	65
4	112
2	136
11	234
16	46
2	40
9	65
6	60
8	79
11	17
18	56
4	50
7	52
7	48
8	64
6	316
8	29
14	104
14	59
9	95
9	76
10	16
11	27
12	205
4	35
13	160
10	94
12	57
3	102
20	4
13	45
18	59
20	26
21	86
7	48
10	178
8	84
19	42
12	58
13	94
7	46
26	105
8	27
9	29
16	154
7	85
11	85
24	118
24	105
10	241
7	82
15	126
9	97
16	36
23	60
11	15
13	97
11	46
	87
	69
	194
	78
	53
	81
	93
	131
	6
	24
	112
	132
	18
	122
	65
	11
	8

## Sheet: Tnfaip3
0hr	1hr TNF	2hr TNF	4hr A485 -> 1hr TNF	1hr JQ1 + 1hr TNF			0hr	1hr TNF	2hr TNF	4hr A485 -> 1hr TNF	1hr JQ1 + 1hr TNF
7	6	0	15	36		N	529	352	542	373	348
8	4	0	22	17		Mean	3.04726	31.6136	17.0867	18.3164	22.3161
1	15	0	19	27		St dev	3.18189	21.8753	20.5669	14.2949	15.2028
4	12	0	10	18		CV	1.04418	0.691956	1.20368	0.780446	0.681247
4	38	0	5	4		Fano (moment burst size)	3.32247	15.1367	24.756	11.1564	10.3568
3	14	0	21	16		Moment burst frequency	1.31208	2.23628	0.71926	1.80343	2.385
4	8	0	22	26
4	39	0	14	13
4	11	0	58	15
1	36	0	15	19
2	22	0	6	7
4	27	0	27	13
6	49	0	20	3
4	34	0	28	5
0	5	0	24	33
7	16	0	9	20
7	10	0	1	5
6	14	0	17	11
4	3	0	26	11
1	12	0	9	11
6	1	0	20	13
2	20	0	49	11
1	39	0	11	14
1	4	0	16	21
3	10	0	26	33
1	22	0	6	13
0	28	0	14	23
1	23	0	4	9
2	9	1	13	11
1	7	1	11	60
4	21	1	47	10
6	35	1	8	5
2	34	1	19	12
2	4	1	8	10
1	40	1	13	21
4	18	1	24	4
0	41	1	8	11
4	4	1	7	22
5	24	1	20	9
11	30	1	28	13
2	26	1	12	3
2	7	1	7	15
0	6	1	29	9
1	38	1	13	13
1	13	1	25	59
0	11	1	17	25
1	56	1	11	12
5	50	1	6	8
3	76	1	28	28
1	50	1	12	7
2	36	1	12	6
6	30	1	22	11
4	78	1	5	5
8	39	1	11	0
4	38	1	6	35
6	22	1	25	21
7	27	1	13	8
8	20	1	56	23
5	27	1	9	24
6	13	1	7	15
4	12	1	14	13
4	64	1	9	12
4	27	1	52	10
4	21	1	10	6
4	17	1	18	25
5	24	1	13	12
3	34	1	13	3
1	45	1	15	6
9	35	1	4	11
6	20	1	19	8
5	88	1	3	4
3	34	2	25	20
3	70	2	10	43
18	15	2	10	21
8	39	2	34	29
3	20	2	10	16
6	58	2	8	27
2	17	2	40	7
4	40	2	7	28
3	14	2	31	6
2	33	2	13	8
6	14	2	29	14
6	23	2	32	16
0	46	2	25	16
3	15	2	21	3
3	19	2	15	11
5	46	2	25	10
8	49	2	14	37
5	32	2	28	31
4	41	2	36	8
3	6	2	7	21
4	35	2	18	15
2	38	2	7	30
0	38	2	28	18
7	13	2	4	18
2	65	2	22	12
4	27	2	18	12
1	20	2	26	7
4	45	2	16	13
15	24	2	13	30
9	20	2	19	26
5	15	2	24	44
4	13	2	6	29
2	59	2	5	8
0	27	2	28	9
1	19	2	26	8
9	15	2	22	3
4	24	2	11	16
6	40	2	17	13
1	38	2	42	34
4	23	2	21	15
5	36	3	22	34
7	27	3	10	19
3	25	3	14	23
4	16	3	12	12
10	23	3	10	31
4	37	3	35	14
9	13	3	19	7
6	27	3	15	33
11	6	3	33	30
3	3	3	14	16
12	19	3	19	12
4	16	3	11	30
4	11	3	6	32
4	16	3	9	8
9	17	3	21	12
6	34	3	6	12
2	34	3	16	16
5	21	3	17	15
4	8	3	34	23
9	15	3	8	12
3	14	3	34	3
5	10	3	14	15
1	11	3	14	21
8	64	3	31	13
0	57	3	5	17
2	75	3	6	43
8	12	3	22	9
14	42	3	17	12
15	28	3	9	50
3	55	3	10	20
0	14	3	28	8
12	22	3	29	32
3	22	3	8	35
6	31	3	11	23
7	11	4	9	30
6	26	4	31	14
5	16	4	1	17
5	44	4	3	32
0	17	4	19	14
1	50	4	19	39
5	71	4	4	11
2	38	4	23	17
8	56	4	24	14
3	36	4	4	37
2	5	4	9	27
1	12	4	14	35
4	33	4	35	26
7	10	4	6	10
5	37	4	20	17
3	11	4	14	11
9	13	4	4	29
3	119	4	15	9
4	24	4	14	35
0	16	4	18	23
3	2	4	6	21
6	29	4	5	13
4	14	4	4	17
3	6	4	26	20
15	40	4	7	27
4	4	4	20	50
8	24	4	9	20
6	8	4	3	22
8	3	4	9	18
4	17	5	32	39
9	43	5	17	39
0	22	5	12	18
2	5	5	14	15
5	35	5	67	8
6	37	5	10	58
0	40	5	21	28
0	28	5	12	71
0	3	5	31	11
1	5	5	26	55
6	18	5	2	4
2	50	5	8	35
5	26	5	6	19
0	48	5	16	15
1	17	5	11	35
0	18	5	7	13
0	37	5	25	25
1	1	5	10	15
16	63	6	6	16
1	30	6	22	16
5	60	6	14	17
4	41	6	19	16
1	42	6	7	3
2	20	6	7	134
1	30	6	2	34
5	88	6	27	13
2	38	6	14	12
2	62	6	4	37
1	2	6	28	54
3	26	6	26	29
0	42	6	10	38
0	49	6	55	49
1	25	6	5	11
2	38	6	3	12
0	31	6	1	6
0	9	6	2	43
1	17	6	54	7
0	42	7	5	8
3	30	7	6	31
3	31	7	11	40
4	44	7	21	63
1	40	7	19	26
0	41	7	2	19
4	48	7	40	33
4	25	7	15	32
1	40	7	0	18
5	70	7	53	44
2	55	7	44	35
4	9	7	9	11
0	38	7	16	45
0	15	7	25	19
4	44	7	6	22
1	21	7	14	43
5	21	7	20	24
0	80	8	9	19
1	43	8	27	19
0	72	8	5	17
0	122	8	18	32
2	17	8	15	29
3	6	8	10	33
0	32	8	28	44
0	13	8	22	10
1	51	8	12	13
0	10	8	36	21
0	16	8	14	29
1	29	8	12	14
0	27	8	5	20
0	46	8	33	30
0	6	8	49	38
0	65	8	18	8
0	33	9	18	10
0	5	9	3	45
3	43	9	25	8
3	9	9	28	50
2	24	9	8	18
0	30	9	9	34
1	27	9	22	28
1	6	9	54	25
0	11	9	43	19
0	43	9	12	42
2	7	9	14	23
1	20	9	15	42
0	35	9	16	46
0	22	9	3	30
0	38	9	24	13
0	63	10	19	59
0	25	10	12	56
0	30	10	28	36
2	66	10	35	33
1	37	10	9	26
1	15	10	6	51
3	28	10	25	98
3	6	10	21	22
0	33	10	7	20
0	46	10	17	9
0	20	11	22	34
2	8	11	71	41
0	33	11	27	10
0	34	11	39	33
0	56	11	38	9
1	10	11	2	8
0	32	11	40	9
0	51	11	19	6
0	57	11	16	19
0	37	11	8	22
1	127	11	12	13
0	105	11	17	14
1	63	11	15	20
1	59	12	8	46
0	9	12	20	22
0	16	12	5	21
1	54	12	5	46
0	22	12	95	12
0	34	12	8	15
0	27	12	50	23
0	35	12	15	37
1	14	12	4	22
0	15	13	15	36
0	36	13	0	35
1	36	13	3	32
0	24	13	2	21
0	52	13	3	28
1	49	13	20	28
1	13	13	28	36
2	19	13	6	15
2	41	13	34	32
2	59	13	46	18
1	32	13	4	8
1	24	14	45	25
0	13	14	15	13
2	97	14	35	27
2	27	14	22	31
0	20	14	4	36
0	52	14	3	13
0	27	14	3	31
3	67	14	19	45
0	25	14	87	26
0	40	14	27	23
0	45	14	35	41
0	21	14	7	18
2	27	15	14	48
0	29	15	15	7
0	30	15	27	27
0	13	15	14	17
0	38	15	22	23
1	39	15	9	60
0	41	15	30	19
0	43	15	33	18
0	39	15	9	14
1	64	15	34	14
1	30	15	9	24
0	57	15	52	23
0	22	15	18	21
4	30	15	15	11
1	35	15	3	13
0	47	15	16	15
0	18	16	19	11
1	62	16	1	14
0	110	16	12	15
0	32	16	18	7
0	131	16	15	80
1	76	16	25	10
0	1	16	12	20
1	20	16	65	15
0	20	16	20	4
0	25	16	26	12
0	69	16	8	18
0	67	16	5	25
1	14	16	31	22
0	65	16	7	22
0	28	16	37	30
1	13	17	9	44
0	11	17	9	19
0	39	17	24	11
0	97	17	5
0	23	17	16
0	47	17	49
2	21	17	18
1		17	23
1		17	20
0		17	2
4		17	8
1		18	9
2		18	12
8		18	20
8		18	1
8		18	102
0		18	25
0		18	14
4		18	6
0		18	26
14		18	8
5		19	30
11		19	28
1		19	14
6		19	14
0		19	20
13		19	14
4		19	8
2		19
1		19
1		20
2		20
7		20
1		20
13		20
4		20
4		20
3		20
6		20
10		20
1		20
8		20
4		21
4		21
2		21
4		21
1		21
1		21
3		21
5		21
9		21
1		21
1		21
4		22
6		22
0		22
0		22
4		23
4		23
5		23
15		23
4		24
3		24
0		24
3		24
0		24
4		24
2		24
2		24
1		24
6		24
5		25
3		25
16		25
6		25
6		25
3		25
1		25
5		25
3		25
3		25
10		26
0		26
3		26
4		26
4		26
5		26
3		26
2		26
5		26
1		27
3		27
1		27
3		27
8		27
2		27
1		27
1		27
6		27
7		27
2		27
2		27
2		28
6		28
6		28
1		28
3		28
5		29
11		29
1		29
0		30
3		31
1		31
3		31
1		31
8		31
2		32
2		32
1		32
4		33
1		33
0		33
5		34
1		34
2		35
1		35
0		36
1		36
3		36
4		36
0		36
4		37
5		38
0		38
3		38
13		38
4		39
1		40
1		41
8		41
1		41
1		42
1		42
7		42
1		42
5		43
1		43
4		43
7		44
4		44
5		45
1		45
6		46
4		46
3		48
3		48
0		48
3		49
1		50
2		51
0		51
1		51
0		52
0		53
4		53
2		54
11		54
2		55
3		55
7		56
3		57
6		58
5		60
6		61
6		63
0		65
1		65
4		67
0		67
5		70
6		72
4		73
1		73
2		74
		76
		77
		78
		79
		85
		92
		93
		99
		107
		111
		115
		152
		155

## Sheet: Tnfa
0hr	1hr TNF	2hr TNF	4hr TNF	4hr A485 -> 1hr TNF	1hr JQ1 + 1hr TNF	2hr BFA + 2hr TNF			0hr	1hr TNF	2hr TNF	4hr TNF	4hr A485 -> 1hr TNF	1hr JQ1 + 1hr TNF	2hr BFA + 2hr TNF
0	0	0	4	4	4	4		N	839	858	616	219	401	215	148
0	0	0	4	5	7	7		Mean	2.3826	11.303	7.20292	3.45662	3.24688	7.47442	5.05405
0	0	0	11	4	6	2		St dev	3.07634	11.2181	8.46724	3.11891	2.68855	5.26666	5.53464
0	0	0	5	1	21	4		CV	1.29117	0.992484	1.17553	0.902299	0.828042	0.704625	1.09509
0	0	0	0	2	8	3		Fano (moment burst size)	3.97208	11.1338	9.95349	2.81418	2.22624	3.71102	6.06092
0	1	0	2	2	3	6		Moment burst frequency	0.80166	1.11538	0.804482	1.90533	2.64785	2.75705	0.998643
0	1	1	8	5	6	8
0	1	1	4	8	3	8
0	1	1	5	7	8	5
0	1	1	3	7	5	1
0	1	1	3	6	5	10
0	1	1	4	5	11	8
0	1	1	3	3	11	7
0	1	1	2	5	14	7
0	1	1	4	6	5	4
0	1	1	1	9	5	5
0	1	1	6	5	7	8
0	1	1	1	7	7	5
0	1	2	7	4	10	7
0	1	2	2	7	6	6
0	1	2	1	3	7	6
0	1	2	4	5	11	6
0	2	2	1	2	2	6
0	2	2	0	6	3	6
0	2	2	3	4	20	2
0	2	2	6	6	8	2
0	2	2	3	6	15	3
0	2	2	2	3	7	4
0	2	2	2	4	10	1
0	2	2	5	2	4	1
0	2	2	4	3	1	7
0	2	2	2	2	7	4
0	2	2	4	6	9	3
0	2	2	5	3	8	8
0	2	3	2	4	8	5
0	2	3	1	4	15	4
0	2	3	4	4	6	3
0	2	3	8	4	5	7
0	2	3	3	7	3	6
0	2	3	5	4	4	0
0	3	3	3	8	6	7
0	3	3	3	5	6	6
0	3	3	1	2	13	3
0	3	3	4	5	8	0
0	3	3	3	5	10	6
0	3	3	2	8	1	9
0	3	3	7	4	4	5
0	3	3	1	5	6	4
0	3	3	2	4	3	5
0	3	3	13	6	7	2
0	3	3	2	10	16	9
0	3	3	2	3	6	6
0	3	3	8	6	1	4
0	3	3	4	10	13	1
0	3	3	6	9	5	4
0	3	4	5	6	4	4
0	3	4	5	8	11	5
0	3	4	3	20	11	13
0	4	4	3	4	8	0
0	4	4	6	5	4	6
0	4	4	1	6	4	7
0	4	4	4	10	6	7
0	4	4	1	11	8	7
0	4	4	4	6	7	4
0	4	4	4	6	13	2
0	4	4	3	3	8	1
0	4	4	2	3	3	5
0	4	4	2	5	12	4
0	4	4	5	7	7	14
0	4	4	8	1	20	7
0	4	4	1	6	12	5
0	4	4	2	4	4	10
0	4	4	5	4	7	8
0	4	4	1	6	3	2
0	4	4	3	3	9	4
0	4	5	0	7	4	6
0	4	5	1	4	4	6
0	4	5	5	2	7	5
0	4	5	5	4	6	4
0	4	5	1	6	6	1
0	4	5	8	2	4	11
0	4	5	3	3	7	4
0	4	5	2	4	9	4
0	4	5	3	6	29	3
0	4	5	2	6	5	3
0	5	5	3	5	7	8
0	5	5	3	3	1	3
1	5	5	4	2	29	3
1	5	5	0	2	2	7
1	5	5	2	1	2	1
1	5	5	2	6	9	4
1	5	5	5	1	5	1
1	5	5	1	1	12	4
1	5	5	3	4	14	8
1	5	5	2	2	8	5
1	5	5	2	3	4	3
1	5	5	0	3	5	8
1	5	5	4	2	7	11
1	5	5	1	0	5	4
1	5	5	2	1	9	1
1	5	5	0	2	6	4
1	5	6	2	6	10	4
1	5	6	3	1	7	4
1	5	6	1	1	6	5
1	5	6	1	0	9	6
1	5	6	1	4	7	7
1	5	6	4	0	3	6
1	5	6	5	1	2	4
1	5	6	5	1	17	2
1	5	6	2	1	7	1
1	5	6	3	0	3	6
1	5	6	1	2	3	1
1	5	6	29	1	8	3
1	5	6	2	3	7	9
1	6	6	1	1	4	4
1	6	6	7	1	7	2
1	6	7	3	2	9	2
1	6	7	3	1		10
1	6	7	7	2	4	5
1	6	7	5	1	6	0
1	6	7	3	2	7	3
1	6	7	2	4	6	1
1	6	7	0	2	6	1
1	6	7	3	0	9	4
1	6	7	1	4	4	6
1	6	7	3	6	6	7
1	6	7	1	1	6	1
1	6	7	4	1	9	2
1	6	7	3	3	4	6
1	6	7	3	4	9	1
1	6	7	3	1	6	1
1	6	7	1	2	4	4
1	6	7	5	5	0	6
1	6	7	22	0	15	5
1	6	7	4	1	8	3
1	6	7	3	2	2	1
1	6	8	1	2	5	3
1	6	8	10	2	7	6
1	6	8	2	11	9	1
1	7	8	1	2	5	7
1	7	8	3	2	7	3
1	7	8	3	4	8	3
1	7	8	1	0	5	1
1	7	8	1	0	6	4
1	7	8	1	1	6	3
1	7	8	3	2	3	1
1	7	8	3	3	4	63
1	7	8	1	3	4	13
1	7	8	8	3	6
1	7	8	0	3	21
1	7	8	5	9	7
1	7	8	6	1	4
1	7	8	3	2	2
1	7	8	2	3	3
1	7	8	3	1	3
1	7	8	6	4	6
1	7	8	5	3	7
1	7	8	0	12	6
1	7	8	3	5	6
1	7	8	4	3	3
1	7	8	2	3	3
1	7	8	1	10	24
1	7	9	2	2	4
1	7	9	4	1	4
1	7	9	3	3	11
1	7	9	0	2	4
2	7	9	0	1	2
2	7	9	4	4	5
2	8	9	1	1	3
2	8	9	4	1	7
2	8	9	5	1	2
2	8	9	1	2	17
2	8	10	1	5	7
2	8	10	4	3	4
2	8	10	2	2	17
2	8	10	6	2	5
2	8	10	8	1	15
2	8	10	3	2	10
2	8	10	6	0	5
2	8	10	1	5	12
2	8	10	3	3	21
2	8	10	11	6	4
2	8	10	4	4	37
2	8	10	4	5	12
2	8	10	9	3	2
2	8	10	3	4	6
2	8	10	5	5	7
2	9	11	3	18	4
2	9	11	4	3	7
2	9	11	3	5	8
2	9	11	0	0	9
2	9	11	6	3	19
2	9	11	2	4	22
2	9	11	5	6	5
2	9	11	5	5	6
2	9	11	2	1	4
2	10	11	1	1	3
2	10	12	5	4	2
2	10	12	8	4	7
2	10	12	8	5	7
2	10	12	7	1	4
2	10	12	2	0	2
2	10	12	2	4	11
2	10	12	0	5	6
2	10	12	4	2	6
2	10	12	4	2	5
2	10	12	3	6	6
2	10	12	4	4	6
2	10	12	4	3	9
2	10	13	2	2	19
2	10	13	2	3	15
2	11	13	3	7	3
2	11	13	5	1	10
2	11	13	2	1	3
2	11	13	2	3	2
2	11	14	2	1	7
2	11	14	1	1
2	11	14	1	5
2	11	14	0	2
2	11	15		2
2	11	15		4
2	11	15		1
2	11	15		7
2	11	15		4
2	11	15		6
2	12	15		5
3	12	16		4
3	12	17		4
3	12	17		3
3	12	17		4
3	12	18		4
3	12	19		4
3	12	19		2
3	12	20		0
3	12	20		3
3	12	22		3
3	13	23		2
3	13	23		5
3	13	27		4
3	13	30		2
3	14	32		1
3	14	33		1
3	14	35		3
3	14	38		6
3	14	39		2
3	14	42		4
3	14	43		5
3	14	44		7
3	14	45		7
3	15	46		4
3	15	49		14
3	15	50		3
3	15	51		5
3	15	55		6
3	15	62		11
3	16	1		5
3	16	6		6
3	16	4		2
3	16	4		5
3	16	7		5
3	16	9		9
3	16	9		1
3	16	4		5
4	16	14		2
4	16	7		4
4	16	24		4
4	17	15		4
4	17	4		1
4	17	14		4
4	17	14		4
4	17	8		2
4	18	6		5
4	18	3		4
4	18	2		1
4	19	5		9
4	19	3		3
4	19	7		4
4	19	11		5
4	19	4		5
4	19	19		2
4	19	6		4
4	19	18		1
4	20	6		3
4	20	0		8
4	20	9		2
4	20	8		3
5	20	11		1
5	20	5		2
5	21	19		6
5	21	5		4
5	22	16		4
5	22	16		3
5	22	22		1
5	22	11		2
5	23	11		2
5	23	1		3
5	23	1		3
6	23	14		1
6	23	6		1
6	24	18		2
6	24	10		13
6	24	19		2
6	25	7		1
7	25	9		3
7	25	11		3
7	25	9		4
7	26	11		0
7	27	5		10
7	27	6		0
7	28	22		3
7	30	7		4
9	30	6		2
10	31	13		1
12	31	3		5
12	32	5		1
12	32	12		2
14	33	4		0
15	33	5		0
15	35	4		0
16	36	5		1
16	37	7		3
17	38	18		1
17	40	16		1
18	40	8		1
18	42	3		0
19	45	3		3
26	48	3		0
14	49	11		1
10	51	10		0
4	54	1		0
7	54	2		0
23	56	3		0
27	57	4		1
4	58	6		2
11	59	7		1
6	59	1		1
5	60	4		2
10	62	15		3
5	65	9		2
1	66	13		0
10	66	0		0
0	82	14		0
7	85	5		2
8	92	7		0
3	24	7		3
5	23	9		3
4	15	4		2
6	24	7		1
0	21	8		2
2	10	10		2
2	15	0		3
1	10	3		0
3	24	5		1
0	20	1		1
1	32	3		0
0	12	1		0
3	19	5		5
4	22	7		2
0	13	3		2
1	8	3		0
1	6	8		3
0	14	14		3
6	9	11		2
0	18	44		2
6	9	13		6
11	17	15		2
6	4	6		1
4	4	11		1
6	11	11		0
12	13	18		1
8	27	8		6
5	7	14		0
7	6	13		2
5	8	3		1
9	21	4		2
10	6	8		2
7	6	3		2
5	5	0		1
9	3	3		1
5	11	2		0
6	10	4		2
3	1	7		2
2	2	8		0
3	2	6		1
3	3	5		2
4	2	5		1
3	1	4		2
1	2	3		1
1	20	8		1
3	15	9		2
4	9	1		3
3	18	10		2
2	10	4		2
4	12	0		1
3	11	0		2
2	14	5		0
4	22	0		1
4	35	5		0
0	19	6		0
10	10	1		2
5	13	8		1
4	17	0
2	11	8
2	25	0
0	8	0
3	10	4
1	5	4
3	5	3
3	11	4
0	15	2
0	6	3
3	15	5
0	12	0
0	31	0
1	21	3
2	22	7
6	1	4
7	0	4
1	1	7
9	0	0
2	3	4
9	2	3
6	3	5
3	2	2
8	6	5
1	4	2
4	1	1
5	3	5
7	10	3
2	18	2
7	10	4
4	24	4
1	8	1
3	16	4
0	10	2
4	18	2
1	17	8
0	15	0
11	3	2
1	18	5
3	11	7
5	23	3
0	37	4
0	17	3
1	3	5
1	12	3
5	17	3
1	7	7
2	3	6
5	2	14
6	1	2
3	4	6
1	2	1
2	7	6
0	7	2
1	5	2
1	3	4
0	4	10
3	15	4
1	1	1
8	8	4
0	27	2
4	9	4
3	32	7
4	18	5
1	12	6
2	8	9
3	16	4
0	11	1
4	24	4
0	12	2
2	12	1
3	11	2
2	6	5
1	2	1
3	2	2
2	2	3
2	9	6
3	2	2
4	8	8
1	9	6
1	20	2
1	11	2
0	9	2
1	16	2
2	15	5
0	2	7
0	34	2
1	46	2
3	0	3
2	29	3
0	21	1
1	1	2
1	0	5
4	26	0
4	19	6
0	11	1
2	9	2
3	35	2
2	11	2
1	13	3
2	15	1
2	5	2
4	11	11
1	7	3
2	4	8
0	3	8
0	10	4
0	8	90
0	14	2
0	24	5
1	6	2
1	9	2
0	13	7
2	11	2
2	3	1
3	9	0
0	5	4
0	12	8
0	6	2
5	5	2
0	7	0
2	4	2
2	16	4
2	7	6
2	9	1
1	14	3
1	9	2
2	8	3
0	0	2
3	7	1
2	10	5
1	11	0
3	8	5
0	11	1
1	8	0
0	59	5
3	20	1
0	3	1
0	10	1
7	5	2
0	3	3
0	10	2
1	10	1
2	10	2
1	9	1
2	5	3
3	8	1
0	8	4
3	5	1
5	11	2
1	7	8
3	15	4
1	12	3
1	21	3
1	12	3
1	5	1
0	12	3
1	14	5
0	16	4
4	5	6
0	13	4
1	10	5
0	13	2
2	14	3
0	20	3
0	17	4
0	20	3
1	8	1
0	3	1
2	4	3
2	22	2
0	5	3
0	6	2
2	4	7
0	14	2
2	3	5
1	6	6
0	6	1
1	5	3
0	6	3
0	8	1
0	11	2
0	3	0
2	11	3
0	7	5
0	5	11
2	8	4
2	3	4
0	8	9
0	3	17
0	10	6
1	10	4
0	9	9
1	8	4
0	6	5
1	9	1
0	12	5
0	11	8
1	12	8
0	5	7
0	6	16
0	11	3
0	9	4
2	3	0
0	10	6
0	9	4
0	8	4
1	13	4
2	13	6
1	4	2
2	8	3
0	8	3
1	5	6
2	13	3
0	18	1
0	6
0	7
3	12
0	8
0	5
0	4
1	8
0	12
4	6
0	15
2	6
1	19
5	10
5	8
1	19
0	12
0	12
0	7
0	9
0	9
2	12
1	7
3	10
0	4
1	4
0	3
0	4
0	9
0	9
3	9
0	2
1	12
1	5
2	4
3	6
2	5
4	5
2	16
2	4
0	13
1	5
3	11
1	6
2	7
0	7
1	18
1	12
5	17
0	22
1	23
1	13
1	29
2	24
2	25
0	21
1	23
1	23
2	22
3	5
3	34
0	18
0	23
2	16
1	17
1	24
2	11
4	1
4	21
0	16
0	23
8	18
2	6
2	11
0	11
1	6
2	7
0	9
0	11
1	11
0	22
2	57
0	16
1	9
5	18
3	5
2	18
3	9
1	36
3	27
0	17
1	9
1	27
5	15
0	47
2	12
1	12
3	9
2	8
3	6
1	6
5	15
0	13
1	22
1	5
2	9
2	11
2	12
3	16
6	4
1	13
3	15
5	2
4	6
0	10
1	2
1	14
6	17
3	10
1	7
0	8
6	9
2	12
0	22
2	6
1	5
0	9
3	10
7	19
1	15
1	13
0	3
2	12
2	6
2	3
1	9
7	14
1	5
2	5
2	14
0	5
4	20
2	10
1	11
6	16
1	17
2	9
3	1
2	2
0	4
4	5
1	4
1	7
2	7
0	7
0	5
1	7
4	4
0	3
2	4
1	6
2	4
1	6
3	3
1	5
3	1
1	2
4	2
0	5
1	3
2	2
3	2
1	9
1	11
3	6
4	4
1	3
2	4
1	2
1	3
2	5
4	5
3	4
0	3
2	9
3	8
6	5
10	11
1	3
5	3
3	5
2	4
4	7
1	6
0	8
2	8
2	0
1	6
4	4
3	2
0	3
4	2
2	7
4	6
7	2
6	3
4	8
4	1
4	1
3	10
0	1
4	3
2	1
1	5
2	3
5	2
1	2
5	4
9	3
1	6
4	4
5	3
3	4
7	2
	2
	5
	3
	16
	5
	2
	1
	3
	0
	2
	2
	6
	1
	3
	1
	2
	5
	39
	12

## Sheet: Il8
0hr	1hr TNF	2hr TNF			0hr	1hr TNF	2hr TNF
0	0	0		N	248	477	426
0	0	0		Mean	1.28629	12.0482	10.0775
0	0	0		St dev	1.70468	15.3477	13.1651
0	0	0		CV	1.32527	1.27385	1.30639
0	0	0		Fano (moment burst size)	2.25916	19.5507	17.1988
0	0	0		Moment burst frequency	1.02154	0.649475	0.622112
0	0	0
0	0	0
0	0	0
0	0	0
0	0	0
0	0	0
0	0	0
0	0	0
0	0	0
0	0	0
0	0	0
0	0	0
0	0	0
0	0	0
0	0	0
0	0	0
0	0	0
0	0	0
0	0	0
0	0	0
0	0	0
0	0	0
0	0	0
0	0	0
0	0	0
0	0	0
0	0	0
0	0	0
0	0	0
0	0	0
0	0	0
0	0	0
0	0	0
0	0	0
0	0	0
0	0	0
0	0	0
0	0	0
0	0	0
0	0	0
0	0	0
0	0	0
0	0	0
0	0	1
0	0	1
0	0	1
0	0	1
0	0	1
0	0	1
0	0	1
0	0	1
0	0	1
0	0	1
0	0	1
0	0	1
0	0	1
0	0	1
0	0	1
0	0	1
0	0	1
0	0	1
0	0	1
0	0	1
0	0	1
0	0	1
0	0	1
0	0	1
0	0	1
0	0	1
0	0	1
0	0	1
0	0	1
0	0	1
0	0	1
0	0	1
0	0	1
0	0	1
0	0	1
0	0	1
0	1	1
0	1	1
0	1	1
0	1	1
0	1	1
0	1	1
0	1	1
0	1	1
0	1	1
0	1	1
0	1	1
0	1	1
1	1	1
1	1	1
1	1	1
1	1	1
1	1	1
1	1	1
1	1	1
1	1	2
1	1	2
1	1	2
1	1	2
1	1	2
1	1	2
1	1	2
1	1	2
1	1	2
1	1	2
1	1	2
1	1	2
1	1	2
1	1	2
1	1	2
1	1	2
1	1	2
1	1	2
1	1	2
1	1	2
1	1	2
1	1	2
1	1	2
1	1	2
1	1	2
1	1	2
1	1	2
1	1	2
1	1	2
1	1	2
1	1	2
1	1	2
1	2	2
1	2	2
1	2	2
1	2	2
1	2	2
1	2	2
1	2	3
1	2	3
1	2	3
1	2	3
1	2	3
1	2	3
1	2	3
1	2	3
1	2	3
1	2	3
1	2	3
1	2	3
1	2	3
1	2	3
1	2	3
1	2	3
1	2	3
1	3	3
1	3	3
1	3	3
1	3	3
1	3	3
1	3	3
2	3	3
2	3	3
2	3	3
2	3	3
2	3	3
2	3	3
2	3	3
2	3	4
2	3	4
2	3	4
2	3	4
2	3	4
2	3	4
2	3	4
2	4	4
2	4	4
2	4	4
2	4	4
2	4	4
2	4	4
2	4	4
2	4	4
2	4	4
2	4	4
2	4	4
2	4	4
2	4	4
2	4	4
2	4	4
2	4	4
2	4	4
2	5	4
2	5	4
2	5	4
2	5	4
2	5	4
2	5	5
2	5	5
2	5	5
2	5	5
2	5	5
2	5	5
2	5	5
3	5	5
3	5	5
3	5	5
3	5	5
3	5	5
3	5	5
3	5	5
3	6	5
3	6	5
3	6	6
3	6	6
3	6	6
3	6	6
3	6	6
3	6	6
3	6	6
3	6	6
3	6	6
3	6	6
3	6	6
3	7	6
4	7	6
4	7	6
4	7	6
4	7	6
4	7	6
4	7	7
4	7	7
4	7	7
4	7	7
4	7	7
4	7	7
4	7	7
4	7	7
4	7	7
4	7	7
8	7	7
9	7	7
11	7	7
14	7	7
	7	7
	7	7
	7	8
	7	8
	8	8
	8	8
	8	8
	8	8
	8	8
	8	8
	8	8
	8	8
	8	8
	8	8
	8	9
	8	9
	8	9
	8	9
	8	9
	8	9
	8	9
	8	9
	8	9
	8	9
	8	9
	8	9
	9	10
	9	10
	9	10
	9	10
	9	10
	9	10
	9	10
	9	10
	9	10
	9	10
	9	10
	9	10
	9	10
	9	10
	9	10
	10	10
	10	10
	10	10
	10	10
	10	10
	10	10
	10	10
	10	11
	10	11
	10	11
	11	11
	11	11
	11	11
	11	11
	11	11
	11	11
	11	12
	11	12
	11	12
	11	12
	11	12
	11	12
	11	12
	12	13
	12	13
	12	13
	12	13
	12	14
	12	14
	13	14
	13	14
	13	14
	13	14
	13	14
	13	14
	13	14
	13	14
	13	15
	13	15
	13	15
	13	15
	14	16
	14	16
	14	16
	14	16
	14	16
	14	16
	14	16
	14	16
	14	16
	14	16
	14	17
	14	17
	14	17
	14	17
	14	17
	15	17
	15	18
	15	18
	15	18
	15	18
	15	19
	15	19
	15	20
	15	20
	16	20
	16	21
	16	21
	16	21
	16	21
	16	21
	16	21
	17	22
	17	22
	17	22
	17	22
	17	22
	17	22
	18	22
	18	22
	18	22
	18	22
	19	23
	19	23
	20	23
	20	23
	20	23
	20	23
	20	23
	20	24
	20	24
	21	24
	21	24
	21	24
	21	24
	21	24
	21	26
	21	26
	21	26
	21	26
	22	26
	22	26
	22	28
	22	28
	22	28
	22	28
	23	29
	23	30
	23	30
	23	31
	24	31
	24	31
	24	32
	24	33
	24	34
	24	36
	24	36
	24	36
	24	36
	24	37
	25	38
	26	38
	26	40
	26	41
	26	43
	27	45
	27	46
	28	47
	28	54
	28	54
	29	62
	29	65
	29	66
	30	75
	30	79
	31	81
	32	92
	32
	32
	32
	32
	33
	34
	34
	34
	35
	35
	35
	36
	36
	37
	39
	40
	40
	40
	40
	40
	40
	41
	41
	43
	43
	43
	44
	45
	46
	47
	48
	48
	51
	51
	52
	53
	54
	54
	55
	58
	59
	62
	63
	65
	67
	71
	72
	80
	81
	82
	85

## Sheet: Il6
0hr	2hr TNF	4hr TNF			0hr	2hr TNF	4hr TNF
0	0	0		N	632	599	661
0	0	0		Mean	0.531646	2.27546	3.94402
0	0	0		St dev	0.839461	2.40671	3.36416
0	0	0		CV	1.57899	1.05768	0.852977
0	0	0		Fano (moment burst size)	1.3255	2.54552	2.86955
0	0	0		Moment burst frequency	1.63333	1.47229	2.10961
0	0	0
0	0	0
0	0	0
0	0	0
0	0	0
0	0	0
0	0	0
0	0	0
0	0	1
0	0	1
0	0	1
0	0	1
0	0	1
0	0	1
0	0	1
0	0	1
0	0	1
0	0	1
0	0	1
0	0	1
0	0	1
0	0	1
0	0	1
0	0	1
0	0	1
0	0	1
0	0	1
0	0	1
0	0	1
0	0	1
0	0	1
0	0	1
0	0	1
0	0	1
0	0	1
0	0	1
0	0	1
0	0	2
0	0	2
0	0	2
0	0	2
0	0	2
0	0	2
0	0	2
0	0	2
0	0	2
0	0	2
0	0	2
0	1	2
0	1	2
0	1	2
0	1	2
0	1	2
0	1	2
0	1	2
0	1	2
0	1	2
0	1	2
0	1	2
0	1	2
0	1	2
0	1	2
0	1	2
0	1	2
0	1	2
0	1	2
0	1	2
0	1	2
0	1	2
0	1	2
0	1	2
0	1	2
0	1	2
0	1	2
0	1	2
0	1	3
0	1	3
0	1	3
0	1	3
0	1	3
0	1	3
0	1	3
0	1	3
0	1	3
0	1	3
0	1	3
0	1	3
0	1	3
0	1	3
0	1	3
0	1	3
0	1	3
0	1	3
0	1	3
0	1	3
0	1	3
0	1	3
0	1	3
0	1	3
0	1	3
0	1	3
0	1	3
0	1	3
0	1	3
0	1	3
0	1	3
0	1	3
0	1	3
0	1	3
0	1	3
0	1	3
0	1	3
0	1	3
0	1	3
0	1	3
0	1	3
0	1	3
0	1	3
0	1	3
0	2	3
0	2	3
0	2	3
0	2	4
0	2	4
0	2	4
0	2	4
0	2	4
0	2	4
0	2	4
0	2	4
0	2	4
0	2	4
0	2	4
0	2	4
0	2	4
0	2	4
0	2	4
0	2	4
0	2	4
0	2	4
0	2	4
0	2	4
0	2	4
0	2	4
0	2	4
0	2	4
0	2	4
0	2	4
0	2	4
0	2	4
0	2	4
0	2	4
0	2	4
0	2	4
0	2	4
0	2	4
0	2	4
0	2	4
0	2	4
0	2	4
0	2	4
0	2	4
0	2	4
0	2	4
0	2	5
0	2	5
0	2	5
0	2	5
0	2	5
0	2	5
0	2	5
0	2	5
0	2	5
0	2	5
0	2	5
0	2	5
0	2	5
0	2	5
0	2	5
0	2	5
0	2	5
0	2	5
0	2	5
0	2	5
0	2	5
0	2	6
0	2	6
0	3	6
0	3	6
0	3	6
0	3	6
0	3	6
0	3	6
1	3	6
1	3	6
1	3	6
1	3	6
1	3	6
1	3	6
1	3	6
1	3	6
1	3	6
1	3	6
1	3	6
1	3	6
1	3	6
1	3	6
1	3	6
1	3	6
1	3	6
1	3	6
1	3	6
1	3	6
1	3	6
1	3	6
1	3	7
1	4	7
1	4	7
1	4	7
1	4	7
1	4	7
1	4	7
1	4	7
1	4	7
1	4	7
1	4	7
1	4	7
1	4	7
1	4	7
1	4	7
1	5	7
1	5	7
1	5	8
1	5	8
1	5	8
1	6	8
2	6	8
2	6	8
2	7	8
2	7	9
2	8	9
2	9	9
2	10	9
4	10	10
4	1	10
6	5	10
3	3	10
1	3	10
1	7	10
1	6	10
3	0	10
1	1	11
3	5	11
1	3	11
3	1	12
0	1	12
0	1	12
1	4	13
0	4	13
1	3	13
1	1	15
0	4	15
3	4	17
1	2	1
1	8	2
0	2	0
0	1	2
1	1	0
2	2	2
1	1	0
1	1	0
0	2	2
1	1	1
0	0	0
0	1	1
0	1	1
3	4	0
0	4	1
0	2	4
0	2	3
1	2	2
0	1	2
0	3	1
0	4	1
0	2	0
1	15	1
0	6	0
0	3	1
0	1	2
1	2	1
0	2	9
0	1	3
0	5	9
0	3	6
0	2	2
1	2	14
0	3	11
1	9	8
0	4	7
0	3	8
1	4	2
0	2	6
1	3	1
2	2	1
0	5	5
0	4	6
2	0	5
2	3	5
1	4	5
2	4	4
0	1	3
0	2	3
1	0	7
0	7	4
1	2	2
0	1	8
0	6	5
0	4	7
0	7	6
0	3	0
2	4	3
1	2	3
1	5	2
1	7	1
2	4	1
0	6	5
2	3	1
0	3	11
1	5	12
0	6	2
1	2	3
0	6	11
0	7	5
1	1	2
0	9	0
1	4	5
1	2	1
2	8	2
3	5	8
1	3	0
0	3	2
0	4	4
0	5	7
0	2	6
0	4	3
1	6	3
0	16	4
1	4	3
1	2	1
2	4	3
3	21	5
0	5	7
0	8	10
0	3	7
2	1	7
2	7	11
1	2	6
2	7	14
1	8	12
0	7	10
0	4	13
1	0	17
1	8	5
0	7	14
0	5	0
1	5	2
0	0	3
5	3	2
1	4	1
1	2	4
1	0	7
0	3	0
0	4	2
1	3	3
0	2	3
0	6	0
0	8	0
1	0	3
1	2	13
0	0	3
0	1	2
0	6	2
0	2	1
0	8	4
0	2	4
0	3	4
1	3	1
0	4	0
0	6	0
0	8	3
0	4	2
0	4	0
0	3	2
1	7	3
0	4	3
0	1	4
1	2	2
1	2	7
0	4	2
0	5	4
1	2	0
1	0	1
3	4	1
2	1	0
0	1	0
1	2	5
0	3	2
0	2	4
0	1	3
1	0	0
0	5	2
0	1	3
0	2	3
1	2	6
0	1	4
2	8	2
0	4	3
0	1	0
0	4	2
1	7	9
0	3	3
2	3	2
3	4	11
0	7	6
1	2	0
1	1	3
0	3	2
0	1	2
1	6	4
0	7	7
0	6	3
3	1	1
0	4	13
0	1	0
0	5	3
1	2	7
0	3	4
2	7	12
0	2	12
0	2	4
0	0	2
1	0	7
1	1	3
2	1	14
1	1	3
0	2	6
3	3	4
1	1	10
0	14	6
2	1	4
0	0	5
1	0	6
0	3	4
3	1	8
1	0	7
0	1	3
4	0	5
2	4	7
1	4	2
0	1	7
0	2	6
1	4	2
0	13	3
1	1	20
1	5	1
0	4	1
0	2	8
0	6	7
3	2	4
1	1	1
1	5	12
2	3	3
0	0	16
0	3	6
0	1	2
0	4	12
1	1	2
0	5	5
0	0	9
3	0	2
0	3	7
1	1	1
2	0	2
1	2	12
0	0	2
0	1	3
1	0	17
0	1	7
2	2	4
1	1	1
0	1	5
2	1	3
4	1	11
1	2	17
1	1	5
0	1	3
2	1	5
1	1	1
1	2	6
1	2	6
2	1	6
1	1	5
1	0	11
1	1	8
1	4	3
0	0	5
0	0	9
0	2	3
1	1	7
2	1	1
0	1	7
1	1	2
1	3	5
1	0	5
1	1	1
0	1	10
0	1	1
0	0	8
2	2	5
1	0	5
0	1	4
1	0	3
0	0	5
1	3	5
1	1	4
0	0	14
0	2	9
0	0	6
1	1	5
0	0	1
1	3	1
1	1	3
0	2	4
0	1	4
0	1	1
0	0	6
1	3	3
1	2	3
0	0	2
3	1	6
0	1	1
1	1	1
0	0	5
0	0	0
0	1	9
0	0	1
0	0	0
0	0	1
0	2	5
0	3	3
0	0	2
0	2	2
1	3	1
0	1	2
1	1	4
0	0	1
0	0	2
0	0	5
2	0	5
0	0	0
1	2	0
0	0	2
0	1	3
1	0	4
1	0	4
0	13	1
0	0	1
0	1	3
0	0	2
0	1	2
0	1	2
2	0	0
1	0	1
0	0	2
0	0	4
0	1	5
1	2	4
1	2	1
0	1	3
1	2	3
1	0	1
0	1	2
1	1	8
1	0	10
0	0	4
0	1	3
1	0	0
1	0	1
0	0	5
0	0	1
2	0	1
3	1	4
2	0	1
0		1
0		1
0		1
1		0
1		0
0		4
1		1
0		2
1		2
1		2
0		0
2		3
0		2
0		2
0		2
1		0
1		2
2		0
0		2
1		1
1		0
1		1
0		1
1		2
1		0
1		0
0		1
0		0
3		1
1		1
0		0
0		1
0		1
		0
		0
		0
		1
		1
		3
		1
		0
		2
		1
		0
		2
		3
		2
		1
		3
		0
		1
		0
		4
		2
		2
		1
		1
		1
		2
		1
		2
		11

## Sheet: Csf2
0hr	2hr TNF	4hr TNF			0hr	2hr TNF	4hr TNF
0	0	0		N	167	232	269
0	0	0		Mean	0.371257	1.02155	1.80669
0	0	0		St dev	0.696364	1.20861	1.60384
0	0	0		CV	1.87569	1.18311	0.887721
0	0	0		Fano (moment burst size)	1.30616	1.42993	1.42376
0	0	0		Moment burst frequency	1.21262	2.37612	4.26347
0	0	0
0	0	0
0	0	0
0	0	0
0	0	0
0	0	0
0	0	0
0	0	0
0	0	0
0	0	0
0	0	0
0	0	0
0	0	0
0	0	0
0	0	0
0	0	0
0	0	0
0	0	0
0	0	0
0	0	0
0	0	0
0	0	0
0	0	0
0	0	0
0	0	0
0	0	0
0	0	0
0	0	0
0	0	0
0	0	0
0	0	0
0	0	0
0	0	0
0	0	0
0	0	0
0	0	0
0	0	0
0	0	0
0	0	0
0	0	0
0	0	0
0	0	0
0	0	0
0	0	0
0	0	0
0	0	0
0	0	1
0	0	1
0	0	1
0	0	1
0	0	1
0	0	1
0	0	1
0	0	1
0	0	1
0	0	1
0	0	1
0	0	1
0	0	1
0	0	1
0	0	1
0	0	1
0	0	1
0	0	1
0	0	1
0	0	1
0	0	1
0	0	1
0	0	1
0	0	1
0	0	1
0	0	1
0	0	1
0	0	1
0	0	1
0	0	1
0	0	1
0	0	1
0	0	1
0	0	1
0	0	1
0	0	1
0	0	1
0	0	1
0	0	1
0	0	1
0	0	1
0	0	1
0	0	1
0	0	1
0	0	1
0	0	1
0	0	1
0	1	1
0	1	1
0	1	1
0	1	1
0	1	1
0	1	1
0	1	1
0	1	1
0	1	1
0	1	1
0	1	1
0	1	1
0	1	1
0	1	1
0	1	1
0	1	1
0	1	1
0	1	1
0	1	1
0	1	1
0	1	1
0	1	1
0	1	1
0	1	1
1	1	1
1	1	1
1	1	1
1	1	1
1	1	1
1	1	1
1	1	1
1	1	1
1	1	1
1	1	1
1	1	1
1	1	1
1	1	2
1	1	2
1	1	2
1	1	2
1	1	2
1	1	2
1	1	2
1	1	2
1	1	2
1	1	2
1	1	2
1	1	2
1	1	2
1	1	2
1	1	2
1	1	2
1	1	2
2	1	2
2	1	2
2	1	2
2	1	2
2	1	2
2	1	2
2	1	2
2	1	2
2	1	2
2	1	2
2	1	2
2	1	2
3	1	2
3	1	2
3	1	2
	1	2
	1	2
	1	2
	2	2
	2	2
	2	2
	2	2
	2	2
	2	2
	2	2
	2	2
	2	2
	2	2
	2	2
	2	2
	2	2
	2	2
	2	2
	2	2
	2	2
	2	2
	2	2
	2	2
	2	2
	2	2
	2	2
	2	2
	2	2
	2	2
	2	2
	2	2
	2	2
	2	2
	2	2
	2	3
	2	3
	2	3
	2	3
	2	3
	2	3
	3	3
	3	3
	3	3
	3	3
	3	3
	3	3
	3	3
	3	3
	3	3
	3	3
	3	3
	3	3
	3	3
	3	3
	3	3
	4	3
	4	3
	4	3
	4	3
	4	3
	5	3
	5	3
	5	3
	6	3
	6	3
		3
		3
		3
		3
		3
		4
		4
		4
		4
		4
		4
		4
		4
		4
		4
		4
		4
		4
		4
		4
		5
		5
		5
		5
		5
		5
		5
		6
		6
		6
		6
		6
		6
		7
		7
		7
		11
