# Supplementary material for: TNF stimulation primarily modulates transcriptional burst size of NF‐κB‐regulated genes
Source: Mol Syst Biol. 2021 Jul 20;17(7):e10127. doi: 10.15252/msb.202010127 (PMC8290835; doi:10.15252/msb.202010127)
Supplement: Supplementary file 4 — Dataset EV2 [file MSB-17-e10127-s003.xlsx]

## Sheet: Dataset EV2
Dataset EV2: smFISH probe and primer sequences

## Sheet: smFISH probe sequences
Target gene	Nfkbia	Tnfaip3	Tnf	Il8	Il6	Csf2
Reference	Lee et al, 2014	Lee et al, 2014	Bushkin et al, 2015	Lee et al, 2014	This paper	This paper
Probe number	Probe (5'->3')	Probe (5'->3')	Probe (5'->3')	Probe (5'->3')	Probe (5'->3')	Probe (5'->3')
1	agtagccgctccttcttcag	atacaaagcctgaggaagga	tcctctgctgtccttgctga	tagagaacttatgcaccctc	ggggttgagactctaatatt	actttagcctttctctctgt
2	tcgtctttcatggagtccag	acagctttccgcatattgct	agttgcttctctccctctta	ctccggtggctttttatatc	gatagagcttctctttcgtt	tctgcagccacatcctcca
3	cttgaccatctgctcgtact	gtgtatcggtgcatggtttt	tctgagggttgttttcaggg	gtctctgaaagtttgtgcct	agaaggagttcatagctggg	acagtgcccaagagcagca
4	atgatggccaagtgcaggaa	ggcaagttctgaacatttcc	atgtgagaggaagagaacct	ctagaagcttgtgtgctctg	agaaggcaactggaccgaag	ggtgcagagatgctgca
5	ggtcagtgccttttcttcat	tcccgaaactgaggacaaaa	tgtcctttccaggggagaga	tggtttcttcctggctcttg	cggctacatctttggaatct	tggatggcattcacatgctc
6	ttcacctggcggatcacttc	tttctgtcgatgagggcttt	gatcatgctttcagtgctca	acacagtgagatggttcctt	aagaggtgagtggctgtctg	tactcaggttcaggagac
7	agttgaggaaggccaggtct	agtttcttctggctttccag	aagaggctgaggaacaagca	ccagcttggaagtcatgttt	agatgccgtcgaggatgtac	tcatctcagcagcagtgt
8	agtctgctgcaggttgttct	tactgagaagtggcatgcat	aaagtgcagcaggcagaaga	aaactgcaccttcacacaga	tcacacatgttactcttgtt	gagatgacttctactgtttc
9	tcagcaatttctggctggtt	taccaagtctgtgtcctgaa	tgattagagagaggtccctg	agttctttagcactccttgg	tctttggaaggttcaggttg	cctggaggtcaaacattt
10	atttcctcgaaagtctcgga	ttgcgtgtgtctgtttcctt	agaagatgatctgactgcct	tgtctttatgcactgacatc	aagcatccatctttttcagc	tgcttgtacagctccag
11	ttggtagccttcaggatgga	cagttgccagcggaatttaa	tgggctacaggcttgtcact	atttggggtggaaaggtttg	ctcctcattgaatccagatt	ttgagcttggtgaggct
12	tagacacgtgtggccattgt	cccgtttcaacaaattcctg	agcttgagggtttgctacaa	ctctcaatcactctcagttc	tgatgattttcaccaggcaa	ttgtagtggctggccatcat
13	tagccatggatagaggctaa	cagttccgagtatcatagca	tggttatctctcagctccac	aatttctgtgttggcgcagt	ctggaggtactctaggtata	ttgcacaggaagtttcc
14	attttgcaggtccactgcga	gtctgtggaagccattttga	tgaggtacaggccctctgat	ctctcttccatcagaaagct	tcctcactactctcaaatct	ctttcaaaggtgataatctg
15	acacttcaacaggagtgaca	ttgtactgaagtccacttcg	ttgaagaggacctgggagta	ttttccttggggtccagaca	tactcatctgcacagctctg	agaaagtccttcaggttctc
16	taactctgttgacatcagcc	gaggatgttgcaaaggacaa	ttgaccttggtctggtagga	aaacttctccacaaccctct	caggaactggatcaggactt	agcagtcaaaggggatgaca
17	tagggagaatagccctggta	ggaacctgattccaaacttc	gctcttgatggcagagagga	atgaattctcagccctcttc	gggtggttattgcatctaga	tcatctggccggtctcact
18	ttttctagtgtcagctggcc	attccacccactttcaaagg	agatagatgggctcatacca	cttggataccacagagaatg	tgagatgagttgtcatgtcc	ttgtttcatgagagagcagc
19	actctctggcagcatctgaa	atggggtatctgtagcattc	acccttctccagctggaaga	ttcactggcatcttcactga	aactccttaaagctgcgcag	caagatgaccatcctgagtt
20	tgtgtcatagctctcctcat	aaatgatggctgtcatagcc	attgatctcagcgctgagtc	gttgaagtagatttgcttga	catgctacatttgccgaaga	actcccaccatggctgt
21	tgaactccgtgaactctgac	aagtggaacagctcggattt	tcggcaaagtcgagatagtc	ggatatttcatggtacaatg	acaggtttctgaccagaaga	tgtatcagggtcagtgtg
22	aacacacagtcatcataggg	aagtcttcaaatcttccccg	atgatcccaaagtagacctg	cccgtgcaatatctaggaaa	aacataagttctgtgcccag	aatattcccattcttctgcc
23	ataacgtcagacgctggcct	cggggatttctatcaccatt	tttgggaaggttggatgttc	ggcctcaattttgctatttg	ctcatacttttagttctcca	ttactgatttctgtcagtat
24	atgttctttcagcccctttg	atgagatgagttgtgccatg	taataaagggattggggcag	agttcggatattctcttggc	ttcaaactgcatagccactt	cggtaaaacatcttgaa
25	gtgtggatataagtacaccc	ttcatccaactttgcggcat	agaggttgagggtgtctgaa	gcaaacccattcaattcctg	ccaagaaatgatctggctct	cacaggcccacattctctca
26	aataagacgttttgggccag	gccatttcttgtactcatgc	cccaattctctttttgagcc	gtgatgcttcaaatatcaca	atttgaggtaagcctacact	atgttatcaagctgacaggcgt
27	aaaatgagggctgatcctac	ttcacagacatgaagaaggg	ttctaagcttgggttccgac	gcaaaatttattgtcccatc	aacaacaacaatctgaggtg	cttctggaaagctatgtcag
28	gtcccctacaaaaagttcac	tgagcactcatggcataaag	gtggtggtcttgttgcttaa	ccaggatttccagctaaatt	gctggcatttgtggttgggt	ctgtgtggtgccatctaaaa
29	ggtgaggtttaaaagaagtt	tttgattcttttgccgcctc	attcctgaatcccaggtttc	gggttgccagatttaacaga	tggttctgtgcctgcagctt	cagctgactggagagaaagt
30	aaccttctccaaaaacccca	gagttcagctttgggagttt	tagtggttgccagcacttca	aacaaggacttgtggatcct	ttctgccagtgcctctttgc	agctcatgtgactgccatag
31	gtggtccttccatgaaattt	tcactgaacagaaaagggct	tggaggccccagtttgaatt	gtggctaatactttttccac		atggccgctcagctgataaa
32	cagtcactcgaagcacaata	tgctgcacattcagtgtgaa	aaagctgtaggccccagtga	caacatcactgtgaggtaag		gccattgaatgctaggtctg
33	atgtcacaggataccactgg	gcaacgttcacaaaatccgt	tctccagattccagatgtca	aaagtgcttccacatgtcct		actgtctcaacaggacttgg
34	gcttaacactcctggctgtt	aatgtcctggtaacatcctg	attctggccagaaccaaagg	ggttaataagttacacttga		caagggttgttcctgaaacc
35	ttttcaccccacatcactga	tgaagcaagtactgcagatc	taggtgaggtcttctcaagt	cttgcacaaatatttgatgc		ttagggaaggaggtgactct
36	cacaaaccttgacaggtagt	tctggagtcccaaaatacac	ctaaggtccacttgtgtcaa	ctgggtacccaattgtttgt		tgcccacagtggtacaagaa
37	tacaccatttacaggagggt	aaacacagtgtgcaaaagcc	aaacatctggagagaggaag	ctgggagtatcaaactagga		aaatgtcgttcgtcggtgag
38	gtaccaaaataattaccaac	tcaaacatggtgcttccaag	tccgtgtctcaaggaagtct	aacacagctggcaatgacaa		cccctagattaagacattcc
39		gaaacacttctggcagtatc	ataaatagagggagctggct	ccgtaattcaacacagcact		taactgttggcacagaaacc
40		ggcctcatgaaatctctgat	ccggtctcccaaataaatac	ctgtggagttttggctgttt		ctctggagggctaatcatta
41		tcagttgctcttctgtcctt	acattgggtcccccaggata	caagtttcaaccagcaagaa		ttgggatgaaatgggctgtc
42		ttgaggtgctttgtgtggtt	aaaacatgtctgagccaagg	ccttgtatttaaaaatgcag		tcacctctgacctcattaac
43		ttgccaaaatgatcacaggc	ttgttcagctccgttttcac	ggagagcacataaaaacatc		atcctctgcaattcaagcac
44		aaagcattcgttgcagtagc	atcaaaagaaggcacagagg	ccatacaatcagaaacagta		tccttgtccattccaagtag
45			ggtcaccaaatcagcattgt			tcaaggccacaaactttgct
46			aggctcagcaatgagtgaca			aaggagtgcatagctctgcca
47			attacagacacaactcccct			ttagaactcagaggccagga
48			ttctcgccactgaatagtag			accagcatgtttctctactg

## Sheet: RT-qPCR primers
Gene	Nfkbia	Tnfaip3	Tnf	Il8	Il6	Csf2	Gapdh
Reference	This paper	This paper	This paper	Birkenkamp-Demtroder et al, 2002	This paper	This paper	This paper
Forward primer (5'->3')	ACCTCACCTTTGTGGGGTTT	AGCTTGTGGCGCTGAAAAC	GGCGTGGAGCTGAGAGATAAC	GAATGGGTTTGCTAGAATGTGATA	GGTACATCCTCGACGGCATCT	CACTGCTGCTGAGATGAATGAAA	AACAGCGACACCCACTCCTC
Reverse primer (5'->3')	TCACCCCACATCACTGAACG	ACTGAGAAGTGGCATGCATGAG	GGTGTGGGTGAGGAGCACAT	CAGACTAGGGTTGCCAGATTTAAC	GTGCCTCTTTGCTGCTTTCAC	GTCTGTAGGCAGGTCGGCTC	CATACCAGGAAATGAGCTTGACAA

## Sheet: ChIP-qPCR primers
Gene	Nfkbia	Tnfaip3	Tnf	Il8	Il6	Csf2
Reference	This paper	This paper	This paper	This paper	This paper	This paper
Forward primer (5'->3')	AAGGCTCACTTGCAGAGG	GTGACTTTGGAAAGTCCCGTGG	ACTACCGCTTCCTCCAGATG	AGGAAGTGTGATGACTCAGG	GAGATGTCTGAGGCTCATTCTGC	TTCCCATGTGTGGCTGATAAGGGC
Reverse primer (5'->3')	GGACTGCTGTGGGCTCTG	TTGGCCCGCCACGAAGACTG	TGCTGTCCTTGCTGAGGGAG	GTTTGTGCCTTATGGAGTGC	TTCCAGGGCTAAGGATTTCCTGC	TACTGGGCTCACTGGCAAAAGAGC
Distance to transcription start site (base pairs)	97 (from 5')	8 (from 3')	149 (from 3')	84 (from 3')	25 (from 3')	31 (from 3')
